# Supplementary material for: Optimizing Tinnitus Management: The Important Role of Hearing Aids with Sound Generators
Source: Audiol Res. 2024 Aug 6;14(4):674–83. doi: 10.3390/audiolres14040057 (PMC11351871; doi:10.3390/audiolres14040057)
Supplement: Supplementary file 1 [file audiolres-14-00057-s001.zip]

Archive with 1 entries (1 files):
- audiolres-3055053-supplementary.pdf
